# Supplementary material for: Optimization of Heterotrophic Culture Conditions for the Microalgae Euglena gracilis to Produce Proteins
Source: Mar Drugs. 2023 Sep 29;21(10):519. doi: 10.3390/md21100519 (PMC10608195; doi:10.3390/md21100519)
Supplement: Supplementary file 1 [file marinedrugs-21-00519-s001.zip]

Archive with 1 entries (1 files):
- marinedrugs-2613229-supplementary.pdf
